# Supplementary material for: Integrative High-Throughput Screening and Microscopic Evidence Implicates Microsporidia as a Potential Pathogen of “Pus Crab” in the Mud Crab (Scylla paramamosain)
Source: Animals (Basel). 2025 Dec 1;15(23):3463. doi: 10.3390/ani15233463 (PMC12691301; doi:10.3390/ani15233463)
Supplement: Supplementary file 1 [file animals-15-03463-s001.zip]

Archive with 1 entries (1 files):
- animals-4004799-supplementary final.pdf
